# Supplementary material for: Cell cycle progression data on human skin cancer cells with anticancer synthetic peptide LTX-315 treatment
Source: Data Brief. 2020 Mar 19;30:105443. doi: 10.1016/j.dib.2020.105443 (PMC7118296; doi:10.1016/j.dib.2020.105443)
Supplement: Supplementary file 1 [file mmc1.xml]

<?xml version="1.0" encoding="utf-8" standalone="no"?>
<data>
  <datasets>
    <author>mmanriqm@hotmail.com;marcela.manrique@udea.edu.co</author>
    <type>1</type>
    <dataset>
      <name>Synthesis data of LTX</name>
      <caption />
      <description>Data obtained during the sysnthesis of the peptide</description>
      <filetype>
        <name />
      </filetype>
      <filesize />
      <source>1</source>
      <sourcename>Reference Data</sourcename>
      <access>
        <type>1</type>
        <name>Data available in data repository</name>
        <reponame>Dataverse</reponame>
        <PersistentId>10.7910/DVN/ILRIKU</PersistentId>
        <deeplinkurl>https://doi.org/10.7910/DVN/ILRIKU</deeplinkurl>
      </access>
    </dataset>
  </datasets>
</data>
